# Supplementary material for: A method for identifying moonlighting proteins based on linear discriminant analysis and bagging-SVM
Source: Front Genet. 2022 Aug 15;13:963349. doi: 10.3389/fgene.2022.963349 (PMC9420859; doi:10.3389/fgene.2022.963349)
Supplement: Supplementary file 2 [file DataSheet3.zip]

Archive with 10 entries (6 files):
- datasets/
- datasets/Benchmark Dataset/
- datasets/Benchmark Dataset/MPs.fasta
- datasets/Benchmark Dataset/non-MPs.fasta
- datasets/dataset of Shirafkan/
- datasets/dataset of Shirafkan/neg.txt
- datasets/dataset of Shirafkan/pos.txt
- datasets/PlantMPs/
- datasets/PlantMPs/non-PlantMPs.fasta
- datasets/PlantMPs/PlantMPs.fasta
