# Supplementary material for: A method for identifying moonlighting proteins based on linear discriminant analysis and bagging-SVM
Source: Front Genet. 2022 Aug 15;13:963349. doi: 10.3389/fgene.2022.963349 (PMC9420859; doi:10.3389/fgene.2022.963349)
Supplement: Supplementary file 3 [file DataSheet4.zip]

Archive with 9 entries (8 files):
- Figures/
- Figures/Figure1.tif
- Figures/Figure2.tif
- Figures/Figure3.tif
- Figures/Figure4.tif
- Figures/Figure5.tif
- Figures/Figure6.tif
- Figures/Supplementary Figure S1.tif
- Figures/Supplementary Figure S2.tif
